# Supplementary material for: Effect of Heat Treatment on the Quality and Soft Rot Resistance of Sweet Potato during Long-Term Storage
Source: Foods. 2023 Dec 2;12(23):4352. doi: 10.3390/foods12234352 (PMC10706704; doi:10.3390/foods12234352)
Supplement: Supplementary file 1 [file foods-12-04352-s001.zip]

Archive with 1 entries (1 files):
- foods-2723427-supplementary.pdf
